# Supplementary material for: Clinical Utility of Baseline Brain Natriuretic Peptide Levels on Health Status Outcomes after Catheter Ablation for Atrial Fibrillation in Individuals without Heart Failure
Source: J Clin Med. 2024 Jan 11;13(2):407. doi: 10.3390/jcm13020407 (PMC10816027; doi:10.3390/jcm13020407)
Supplement: Supplementary file 1 [file jcm-13-00407-s001.zip]

Archive with 1 entries (1 files):
- jcm-2805645-supplementary.pdf
